# Supplementary material for: Applying a GAN-based classifier to improve transcriptome-based prognostication in breast cancer
Source: PLoS Comput Biol. 2023 Apr 3;19(4):e1011035. doi: 10.1371/journal.pcbi.1011035 (PMC10101642; doi:10.1371/journal.pcbi.1011035)
Supplement: S1 Table — (XLSX) [file pcbi.1011035.s008.xlsx]

## Sheet: Tabelle1
MB prognostication	T-GAN-D (trained on MB,				CNN (trained on MB,
(Fig 2, S2 Fig)	Pre-merging of cohorts)				Pre-merging of cohorts)
Run no.	Sensitivity	Specificity	Accuracy	Log-rank P value	Sensitivity	Specificity	Accuracy	Log-rank P value
1	0.43	0.76	0.612	6.96e-05	0.47	0.62	0.552	0.1424
2	0.47	0.75	0.62	1.89e-05	0.6	0.71	0.66	7.77e-09
3	0.49	0.72	0.62	0.0003	0.57	0.54	0.556	0.0444
4	0.59	0.57	0.582	0.0076	0.51	0.61	0.566	0.0667
5	0.4	0.68	0.55	0.0995	0.52	0.59	0.558	0.057
Pooled predictions	0.48	0.7	0.597	2.71e-12	0.54	0.61	0.579	9.41e-09
