# Supplementary material for: Applying a GAN-based classifier to improve transcriptome-based prognostication in breast cancer
Source: PLoS Comput Biol. 2023 Apr 3;19(4):e1011035. doi: 10.1371/journal.pcbi.1011035 (PMC10101642; doi:10.1371/journal.pcbi.1011035)
Supplement: S2 Table — (XLSX) [file pcbi.1011035.s009.xlsx]

## Sheet: Tabelle1
MB prognostication	T-GAN-D (trained on MB + TCGA,				CNN (trained on MB + TCGA,
(Fig 3, S3 Fig)	Post-merging of cohorts)				Post-merging of cohorts)
Run no.	Sensitivity	Specificity	Accuracy	Log-rank P value	Sensitivity	Specificity	Accuracy	Log-rank P value
1	0.82	0.51	0.645	1.59e-07	0.48	0.64	0.573	0.0317
2	0.53	0.68	0.602	4.4e-05	0.6	0.69	0.643	3.13e-07
3	0.82	0.4	0.578	0.0004	0.57	0.64	0.614	0.0001
4	0.64	0.62	0.635	1.47e-06	0.54	0.62	0.582	0.0023
5	0.56	0.68	0.627	0.0009	0.55	0.66	0.61	0.0005
Pooled predictions	0.67	0.58	0.617	< 1E-15	0.55	0.65	0.605	< 1E-15
