# Supplementary material for: Applying a GAN-based classifier to improve transcriptome-based prognostication in breast cancer
Source: PLoS Comput Biol. 2023 Apr 3;19(4):e1011035. doi: 10.1371/journal.pcbi.1011035 (PMC10101642; doi:10.1371/journal.pcbi.1011035)
Supplement: S3 Table — (XLSX) [file pcbi.1011035.s010.xlsx]

## Sheet: Tabelle1
MB prognostication	CNN (trained on augmented MB,				CNN (trained on augmented MB + TCGA,
(S4, S6B, S6C Figs)	Pre-merging of cohorts)				Post-merging of cohorts)
Run no.	Sensitivity	Specificity	Accuracy	Log-rank P value	Sensitivity	Specificity	Accuracy	Log-rank P value
1	0.49	0.7	0.608	0.0011	0.57	0.63	0.605	0.0018
2	0.49	0.7	0.604	9.35e-05	0.53	0.7	0.618	1.6e-05
3	0.55	0.66	0.608	0.0006	0.49	0.59	0.546	0.1749
4	0.4	0.61	0.522	0.9212	0.58	0.62	0.606	0.0007
5	0.46	0.68	0.578	0.0086	0.57	0.61	0.59	0.0046
Pooled predictions	0.48	0.67	0.584	3.95e-09	0.55	0.63	0.593	2.73e-11
