# Supplementary material for: Applying a GAN-based classifier to improve transcriptome-based prognostication in breast cancer
Source: PLoS Comput Biol. 2023 Apr 3;19(4):e1011035. doi: 10.1371/journal.pcbi.1011035 (PMC10101642; doi:10.1371/journal.pcbi.1011035)
Supplement: S4 Table — (XLSX) [file pcbi.1011035.s011.xlsx]

## Sheet: Tabelle1
MB prognostication	RF (trained on MB + TCGA,				SVM (trained on MB + TCGA,
(S5, S6D, S6E Figs)	Post-merging of cohorts)				Post-merging of cohorts)
Run no.	Sensitivity	Specificity	Accuracy	Log-rank P value	Sensitivity	Specificity	Accuracy	Log-rank P value
1	0.67	0.59	0.625	6.03e-05	0.61	0.66	0.633	3.95e-05
2	0.6	0.7	0.651	1.31e-07	0.56	0.75	0.651	4.32e-08
3	0.57	0.61	0.594	0.0007	0.57	0.64	0.606	0.0003
4	0.54	0.63	0.586	0.0011	0.54	0.63	0.586	0.0011
5	0.61	0.59	0.602	0.0005	0.61	0.66	0.634	3.97e-06
Pooled predictions	0.6	0.62	0.612	< 1E-15	0.58	0.67	0.622	< 1E-15
