# Supplementary material for: Applying a GAN-based classifier to improve transcriptome-based prognostication in breast cancer
Source: PLoS Comput Biol. 2023 Apr 3;19(4):e1011035. doi: 10.1371/journal.pcbi.1011035 (PMC10101642; doi:10.1371/journal.pcbi.1011035)
Supplement: S5 Table — (XLSX) [file pcbi.1011035.s012.xlsx]

## Sheet: Tabelle1
TCGA prognostication	T-GAN-D (trained on MB + TCGA,				T-GAN-D (trained on MB,
(Fig 5, S7 Fig)	Post-merging of cohorts)				Post-merging of cohorts)
Run no.	Sensitivity	Specificity	Accuracy	Log-rank P value	Sensitivity	Specificity	Accuracy	Log-rank P value
1	0.92	0.37	0.788	0.1455	0.2	1	0.394	0.197
2	1	0.11	0.75	0.2526	0.65	0.67	0.656	0.2035
3	0.85	0.5	0.813	0.3514	0.36	0.75	0.406	0.5831
4	0.92	0.2	0.813	0.1116	0.55	0	0.469	0.303
5	0.92	0	0.75	0.0103	0.08	0.83	0.219	0.4676
Pooled predictions	0.92	0.21	0.783	0.0623	0.37	0.68	0.429	0.3497
